# Supplementary material for: Cost-Effectiveness of Screening Algorithms for Familial Hypercholesterolaemia in Primary Care
Source: J Pers Med. 2022 Feb 22;12(3):330. doi: 10.3390/jpm12030330 (PMC8953997; doi:10.3390/jpm12030330)
Supplement: Supplementary file 1 [file jpm-12-00330-s001.zip]

Archive with 1 entries (1 files):
- jpm-1531618-supplementary.pdf
